# Supplementary material for: Top-Down Proteomics Detection of Potential Salivary Biomarkers for Autoimmune Liver Diseases Classification
Source: Int J Mol Sci. 2023 Jan 4;24(2):959. doi: 10.3390/ijms24020959 (PMC9866740; doi:10.3390/ijms24020959)
Supplement: Supplementary file 1 [file ijms-24-00959-s001.zip]

Archive with 2 entries (2 files):
- movie 1.avi
- Supplementary Materials revised.pdf
